# Supplementary material for: Stable Dual miR-143 and miR-506 Upregulation Inhibits Proliferation and Cell Cycle Progression
Source: Int J Mol Sci. 2024 Apr 17;25(8):4432. doi: 10.3390/ijms25084432 (PMC11050449; doi:10.3390/ijms25084432)
Supplement: Supplementary file 1 [file ijms-25-04432-s001.zip]

Archive with 2 entries (2 files):
- supplementary file 2-2.png
- Supplementary file1.pdf
